# Supplementary material for: Evaluating the Urinary Exosome MicroRNA Profile in Prostate Cancer
Source: Genes (Basel). 2026 Jul 15;17(7):802. doi: 10.3390/genes17070802 (PMC13409727; doi:10.3390/genes17070802)
Supplement: Supplementary file 1 [file genes-17-00802-s001.zip]

Archive with 1 entries (1 files):
- genes-4404199-supplementary.pdf
